# Supplementary material for: Evidence of natural selection and dominance of SARS-CoV-2 variant Lambda (C.37) over variants of concern in Cusco, Peru
Source: Arch Virol. 2023 Feb 14;168(3):88. doi: 10.1007/s00705-022-05645-x (PMC9926449; doi:10.1007/s00705-022-05645-x)
Supplement: Supplementary file 1 — Supplementary file1 (XLSX 14 kb) [file 705_2022_5645_MOESM1_ESM.xlsx]

## Sheet: Hoja1
ID	EPI_ISL ID	LINEAGE PANGO	DISTRIC	VACCINATION	VACCINE BRAND	SEX	AGE	SYMPTOM
hCoV-19/Peru/CUS-UPCH-0793/2021	EPI_ISL_3020243	C.37	SANTIAGO	Vaccine	Sinopharm	Male	30	cough, nasal congestion, headache
hCoV-19/Peru/CUS-UPCH-0794/2021	EPI_ISL_3020244	P.1	SANTIAGO	Vaccine	Pfizer	Famale	49	cough, sore throat
hCoV-19/Peru/CUS-UPCH-0795/2021	EPI_ISL_3020245	P.1	OROPEZA	Vaccine	Sinopharm	Female	28	cough, sore throat, fever malaise, chills, headache, muscle pain
hCoV-19/Peru/CUS-UPCH-0796/2021	EPI_ISL_3020246	C.37	POROY	No_vaccine	No_vaccine	Female	47	cough, sore throat, fever malaise, chills, headache
hCoV-19/Peru/CUS-UPCH-0797/2021	EPI_ISL_3020247	C.37	PACCARITAMBO	No_vaccine	No_vaccine	Female	68	cough, sore throat, fever, nasal congestion, shortness of breath, malaise, diarrhea
hCoV-19/Peru/CUS-UPCH-0798/2021	EPI_ISL_3020248	C.37	SAN_SEBASTIAN	Vaccine	Pfizer	Female	19	cough, nasal congestion, chills, diarrhea, headache, anosmia, ageusia
hCoV-19/Peru/CUS-UPCH-0799/2021	EPI_ISL_3020249	C.37	SAN_SEBASTIAN	Vaccine	Pfizer	Male	54	sore throat, nasal congestion, chills, headache, muscle pain
hCoV-19/Peru/CUS-UPCH-0800/2021	EPI_ISL_3020250	C.37	SAN_JERONIMO	Vaccine	Sinopharm	Male	47	cough, nasal congestion, fever, malaise
hCoV-19/Peru/CUS-UPCH-0801/2021	EPI_ISL_3020251	C.37	SAN_SEBASTIAN	No_vaccine	No_vaccine	Female	23	sore throat, nasal congestion, fever, muscle pain, abdominal pain
hCoV-19/Peru/CUS-UPCH-0802/2021	EPI_ISL_3020252	C.37	SAN_JERONIMO	No_vaccine	No_vaccine	Female	19	cough, sore throat, nasal congestion, fever, general malaise, headache
hCoV-19/Peru/CUS-UPCH-0803/2021	EPI_ISL_3020253	C.37	SAN_SEBASTIAN	No_vaccine	No_vaccine	Female	24	cough, sore throat, fever, malaise, headache
hCoV-19/Peru/CUS-UPCH-0804/2021	EPI_ISL_3707384	C.37	SAN_SEBASTIAN	Vaccine	Sinopharm	Female	42	cough, sore throat, fever, chills, malaise, headache, anosmia
hCoV-19/Peru/CUS-UPCH-0805/2021	EPI_ISL_3020254	C.37	CUSCO	No_vaccine	No_vaccine	Famale	55	cough, sore throat, fever, chills, malaise, headache, anosmia
hCoV-19/Peru/CUS-UPCH-0806/2021	EPI_ISL_3020255	C.37	SAN_JERONIMO	Vaccine	Sinopharm	Famale	37	cough, malaise, anosmia, ageusia
hCoV-19/Peru/CUS-UPCH-0807/2021	EPI_ISL_3020256	C.37	SAN_SEBASTIAN	Vaccine	Pfizer	Famale	57	cough, sore throat, chills, headache
hCoV-19/Peru/CUS-UPCH-0808/2021	EPI_ISL_3020257	C.37	CUSCO	Vaccine	Sinopharm	Famale	49	sore throat, malaise, headache
hCoV-19/Peru/CUS-UPCH-0809/2021	EPI_ISL_3020258	C.37	PACCARITAMBO	No_vaccine	No_vaccine	Famale	46	cough, malaise, chest pain
hCoV-19/Peru/CUS-UPCH-0810/2021	EPI_ISL_3020259	C.37	SAN_SEBASTIAN	No_vaccine	No_vaccine	Famale	21	cough, sore throat, nasal congestion, fever, malaise
hCoV-19/Peru/CUS-UPCH-0811/2021	EPI_ISL_3020260	C.37	WANCHAQ	Vaccine	Pfizer	Famale	19	cough, headache
hCoV-19/Peru/CUS-UPCH-0812/2021	EPI_ISL_3020261	C.37	SAN_JERONIMO	Vaccine	Pfizer	Female	73	cough, sore throat, nasal congestion, malaise, headache
hCoV-19/Peru/CUS-UPCH-0813/2021	EPI_ISL_3707383	C.37	CUSCO	No_vaccine	No_vaccine	Female	53	sore throat, nasal congestion, fever, malaise, diarrhoea, headache
hCoV-19/Peru/CUS-UPCH-0814/2021	EPI_ISL_3020262	C.37	CUSCO	Vaccine	Sinopharm	Male	38	cough, sore throat, nasal congestion, malaise, headache
hCoV-19/Peru/CUS-UPCH-0815/2021	EPI_ISL_3020263	C.37	SAN_SEBASTIAN	Vaccine	Sinopharm	Female	46	cough, sore throat, fever, malaise, muscle pain
hCoV-19/Peru/CUS-UPCH-0816/2021	EPI_ISL_3020264	C.37	CUSCO	No_vaccine	No_vaccine	WI	WI	WI
hCoV-19/Peru/CUS-UPCH-0817/2021	EPI_ISL_3020265	C.37	SAN_SEBASTIAN	No_vaccine	No_vaccine	Famale	20	headache
hCoV-19/Peru/CUS-UPCH-0818/2021	EPI_ISL_3020266	C.37	SAN_SEBASTIAN	No_vaccine	No_vaccine	Male	33	cough, fever, chills, malaise, diarrhoea, headache, muscle pain
hCoV-19/Peru/CUS-UPCH-0819/2021	EPI_ISL_3020267	C.37	SAN_JERONIMO	No_vaccine	No_vaccine	Male	28	cough, sore throat, nasal congestion, malaise, muscle pain
hCoV-19/Peru/CUS-UPCH-0820/2021	EPI_ISL_3020268	C.37	CUSCO	Vaccine	Sinopharm	Male	43	cough, sore throat, nasal congestion
hCoV-19/Peru/CUS-UPCH-0821/2021	EPI_ISL_3020269	C.37	POROY	Vaccine	Sinopharm	Female	47	cough, sore throat, nasal congestion, fever, chills, malaise, headache
hCoV-19/Peru/CUS-UPCH-0822/2021	EPI_ISL_3020270	C.37	SAN_JERONIMO	Vaccine	Sinopharm	Male	46	cough, fever, malaise, headache
hCoV-19/Peru/CUS-UPCH-0823/2021	EPI_ISL_3020271	C.37	WANCHAQ	Vaccine	Pfizer	Female	52	cough, sore throat, nasal congestion, fever, chills, malaise, diarrhoea, headache, ageusia
hCoV-19/Peru/CUS-UPCH-0824/2021	EPI_ISL_3020272	C.37	CUSCO	No_vaccine	No_vaccine	Famale	20	cough, fever, chills, malaise, headache, muscle pain
hCoV-19/Peru/CUS-UPCH-0825/2021	EPI_ISL_3020273	C.37	CUSCO	No_vaccine	No_vaccine	WI	WI	WI
hCoV-19/Peru/CUS_UNSAAC_03/2021	EPI_ISL_13522152	C.37	WANCHAQ	No_vaccine	No_vaccine	Female	18	cough, sore throat, nasal congestion, chills
hCoV-19/Peru/CUS_UNSAAC_04/2021	EPI_ISL_13522153	C.37	SANTIAGO	Vaccine	Pfizer	Male	50	cough, nasal congestion, malaise, headache, muscle pain, diabetes,
hCoV-19/Peru/CUS_UNSAAC_05/2021	EPI_ISL_13522154	C.37	SAN_SEBASTIAN	No_vaccine	No_vaccine	Female	23	sore throat, chills, diarrhoea
hCoV-19/Peru/CUS_UNSAAC_06/2021	EPI_ISL_13522155	C.37	SANTIAGO	No_vaccine	No_vaccine	Male	38	sore throat, chills, diarrhoea
hCoV-19/Peru/CUS_UNSAAC_07/2021	EPI_ISL_13522156	C.37	SAN_SEBASTIAN	No_vaccine	No_vaccine	Male	28	sore throat, fever, headache
hCoV-19/Peru/CUS_UNSAAC_08/2021	EPI_ISL_13522157	C.37	CUSCO	No_vaccine	No_vaccine	Male	23	cough, nasal congestion, fever
hCoV-19/Peru/CUS_UNSAAC_12/2021	EPI_ISL_13522158	P.1	WANCHAQ	No_vaccine	No_vaccine	Famale	56	cough, nasal congestion, fever, headache
hCoV-19/Peru/CUS_UNSAAC_13/2021	EPI_ISL_13522159	C.37	SANTIAGO	No_vaccine	No_vaccine	Female	24	cough, nasal congestion, sore throat, headache
hCoV-19/Peru/CUS_UNSAAC_15/2021	EPI_ISL_13522160	C.37	SAN_JERONIMO	No_vaccine	No_vaccine	Female	19	nasal congestion, malaise, headache
hCoV-19/Peru/CUS_UNSAAC_17/2021	EPI_ISL_13522161	C.37	SAN_SEBASTIAN	Vaccine	Pfizer	Male	52	cough, sore throat, nasal congestion, malaise
hCoV-19/Peru/CUS_UNSAAC_18/2021	EPI_ISL_13522162	C.37	SANTIAGO	No_vaccine	No_vaccine	Famale	50	cough, sore throat, nasal congestion, headache
hCoV-19/Peru/CUS_UNSAAC_19/2021	EPI_ISL_13522163	P.1.7.1	SANTIAGO	No_vaccine	No_vaccine	Famale	26	cough, fever, headache, anosmia, ageusia, muscle pain
hCoV-19/Peru/CUS_UNSAAC_20/2021	EPI_ISL_13522164	C.37	SAN_SEBASTIAN	Vaccine	Pfizer	Male	77	cough, sore throat, nasal congestion, headache

## Sheet: Hoja2
Vaccine
Vaccine
Vaccine
Vaccine
Vaccine
Vaccine
Vaccine
Vaccine
Vaccine
Vaccine
Vaccine
Vaccine
Vaccine
Vaccine
Vaccine
Vaccine
Vaccine
Vaccine
Vaccine
Vaccine
Vaccine
