# Supplementary material for: Evidence of natural selection and dominance of SARS-CoV-2 variant Lambda (C.37) over variants of concern in Cusco, Peru
Source: Arch Virol. 2023 Feb 14;168(3):88. doi: 10.1007/s00705-022-05645-x (PMC9926449; doi:10.1007/s00705-022-05645-x)
Supplement: Supplementary file 2 — Supplementary file2 (XLSX 12 kb) [file 705_2022_5645_MOESM2_ESM.xlsx]

## Sheet: Hoja1
ID	LINEAGE PANGO	DISTRIC	VACCINATION	SEX	AGE	SYMPTOM
New|hCoV-19_Peru_CUS-UPCH-0794_2021_29_05_21_P.1	P.1	SANTIAGO	Vaccine	Female	49	cough, sore throat
New|hCoV-19_Peru_CUS-UPCH-0795_2021_08_06_21_P.1	P.1	OROPEZA	Vaccine	Female	28	cough, sore throat, fever malaise, chills, headache, muscle pain
New|hCoV-19_Peru_CUS-UPCH-0796_2021_08_06_21_C.37	C.37	POROY	No_vaccine	Female	47	cough, sore throat, fever malaise, chills, headache
New|hCoV-19_Peru_CUS-UPCH-0797_2021_29_05_21_C.37	C.37	PACCARITAMBO	No_vaccine	Female	68	cough, sore throat, fever, nasal congestion, shortness of breath, malaise, diarrhea
New|hCoV-19_Peru_CUS-UPCH-0798_2021_29_05_21_C.37	C.37	SAN_SEBASTIAN	Vaccine	Female	19	cough, nasal congestion, chills, diarrhea, headache, anosmia, ageusia
New|hCoV-19_Peru_CUS-UPCH-0799_2021_08_06_21_C.37	C.37	SAN_SEBASTIAN	Vaccine	Male	54	sore throat, nasal congestion, chills, headache, muscle pain
New|hCoV-19_Peru_CUS-UPCH-0800_2021_08_06_21_C.37	C.37	SAN_JERONIMO	Vaccine	Male	47	cough, nasal congestion, fever, malaise
New|hCoV-19_Peru_CUS-UPCH-0801_2021_05_06_21_C.37	C.37	SAN_SEBASTIAN	No_vaccine	Female	23	sore throat, nasal congestion, fever, muscle pain, abdominal pain
New|hCoV-19_Peru_CUS-UPCH-0802_2021_05_06_21_C.37	C.37	SAN_JERONIMO	No_vaccine	Female	19	cough, sore throat, nasal congestion, fever, general malaise, headache
New|hCoV-19_Peru_CUS-UPCH-0803_2021_08_06_21_C.37	C.37	SAN_SEBASTIAN	No_vaccine	Female	24	cough, sore throat, fever, malaise, headache
New|hCoV-19_Peru_CUS-UPCH-0804_2021_08_06_21_C.37	C.37	SAN_SEBASTIAN	Vaccine	Female	42	cough, sore throat, fever, chills, malaise, headache, anosmia
New|hCoV-19_Peru_CUS-UPCH-0805_2021_05_06_21_C.37	C.37	CUSCO	No_vaccine	Famale	55	cough, sore throat, fever, chills, malaise, headache, anosmia
New|hCoV-19_Peru_CUS-UPCH-0806_2021_08_06_21_C.37	C.37	SAN_JERONIMO	Vaccine	Famale	37	cough, malaise, anosmia, ageusia
New|hCoV-19_Peru_CUS-UPCH-0807_2021_05_06_21_C.37	C.37	SAN_SEBASTIAN	Vaccine	Famale	57	cough, sore throat, chills, headache
New|hCoV-19_Peru_CUS-UPCH-0808_2021_05_06_21_C.37	C.37	CUSCO	Vaccine	Famale	49	sore throat, malaise, headache
New|hCoV-19_Peru_CUS-UPCH-0809_2021_08_06_21_C.37	C.37	PACCARITAMBO	No_vaccine	Famale	46	cough, malaise, chest pain
New|hCoV-19_Peru_CUS-UPCH-0810_2021_05_06_21_C.37	C.37	SAN_SEBASTIAN	No_vaccine	Famale	21	cough, sore throat, nasal congestion, fever, malaise
New|hCoV-19_Peru_CUS-UPCH-0811_2021_05_06_21_C.37	C.37	WANCHAQ	Vaccine	Famale	19	cough, headache
New|hCoV-19_Peru_CUS-UPCH-0812_2021_29_05_21_C.37	C.37	SAN_JERONIMO	Vaccine	Female	73	cough, sore throat, nasal congestion, malaise, headache
New|hCoV-19_Peru_CUS-UPCH-0813_2021_05_06_21_C.37	C.37	CUSCO	No_vaccine	Female	53	sore throat, nasal congestion, fever, malaise, diarrhoea, headache
New|hCoV-19_Peru_CUS-UPCH-0814_2021_08_06_21_C.37	C.37	CUSCO	Vaccine	Male	38	cough, sore throat, nasal congestion, malaise, headache
New|hCoV-19_Peru_CUS-UPCH-0815_2021_08_06_21_C.37	C.37	SAN_SEBASTIAN	Vaccine	Female	46	cough, sore throat, fever, malaise, muscle pain
New|hCoV-19_Peru_CUS-UPCH-0816_2021_08_06_21_C.37	C.37	CUSCO	No_vaccine	WI	WI	WI
New|hCoV-19_Peru_CUS-UPCH-0817_2021_05_06_21_C.37	C.37	SAN_SEBASTIAN	No_vaccine	Famale	20	headache
New|hCoV-19_Peru_CUS-UPCH-0818_2021_05_06_21_C.37	C.37	SAN_SEBASTIAN	No_vaccine	Male	33	cough, fever, chills, malaise, diarrhoea, headache, muscle pain
New|hCoV-19_Peru_CUS-UPCH-0819_2021_29_05_21_C.37	C.37	SAN_JERONIMO	No_vaccine	Male	28	cough, sore throat, nasal congestion, malaise, muscle pain
New|hCoV-19_Peru_CUS-UPCH-0820_2021_01_06_21_C.37	C.37	CUSCO	Vaccine	Male	43	cough, sore throat, nasal congestion
New|hCoV-19_Peru_CUS-UPCH-0821_2021_08_06_21_C.37	C.37	POROY	Vaccine	Female	47	cough, sore throat, nasal congestion, fever, chills, malaise, headache
New|hCoV-19_Peru_CUS-UPCH-0822_2021_01_06_21_C.37	C.37	SAN_JERONIMO	Vaccine	Male	46	cough, fever, malaise, headache
New|hCoV-19_Peru_CUS-UPCH-0823_2021_05_06_21_C.37	C.37	WANCHAQ	Vaccine	Female	52	cough, sore throat, nasal congestion, fever, chills, malaise, diarrhoea, headache, ageusia
New|hCoV-19_Peru_CUS-UPCH-0824_2021_01_06_21_C.37	C.37	CUSCO	No_vaccine	Famale	20	cough, fever, chills, malaise, headache, muscle pain
New|hCoV-19_Peru_CUS-UPCH-0825_2021_01_05_21_B.1.1.348	C.37	CUSCO	No_vaccine	WI	WI	WI
sample_03	C.37	WANCHAQ	No_vaccine	Female	18	cough, sore throat, nasal congestion, chills
sample_04	C.37	SANTIAGO	Vaccine	Male	50	cough, nasal congestion, malaise, headache, muscle pain, diabetes,
sample_05	C.37	SAN_SEBASTIAN	No_vaccine	Female	23	sore throat, chills, diarrhoea
sample_06	C.37	SANTIAGO	No_vaccine	Male	38	sore throat, chills, diarrhoea
Sample_07	C.37	SAN_SEBASTIAN	No_vaccine	Male	28	sore throat, fever, headache
Sample_08	C.37	CUSCO	No_vaccine	Male	23	cough, nasal congestion, fever
Sample_12	P.1	WANCHAQ	No_vaccine	Famale	56	cough, nasal congestion, fever, headache
Sample_13	C.37	SANTIAGO	No_vaccine	Female	24	cough, nasal congestion, sore throat, headache
Sample_15	C.37	SAN_JERONIMO	No_vaccine	Female	19	nasal congestion, malaise, headache
Sample_17	C.37	SAN_SEBASTIAN	Vaccine	Male	52	cough, sore throat, nasal congestion, malaise
Sample_18	C.37	SANTIAGO	No_vaccine	Famale	50	cough, sore throat, nasal congestion, headache
Sample_19	P.1	SANTIAGO	No_vaccine	Famale	26	cough, fever, headache, anosmia, ageusia, muscle pain
Sample_20	C.37	SAN_SEBASTIAN	Vaccine	Male	77	cough, sore throat, nasal congestion, headache
